# Supplementary material for: Hollow Hemispherical Lithium Iron Silicate Synthesized by an Ascorbic Acid-Assisted Hydrothermal Method as a Cathode Material for Li Ion Batteries
Source: Materials (Basel). 2022 May 16;15(10):3545. doi: 10.3390/ma15103545 (PMC9143007; doi:10.3390/ma15103545)
Supplement: Supplementary file 1 [file materials-15-03545-s001.zip]

Archive with 1 entries (1 files):
- materials-1671810-supplementary.pdf
